# Supplementary material for: Personalized Predictive Hemodynamic Management for Gynecologic Oncologic Surgery: Feasibility of Cost–Benefit Derivatives of Digital Medical Devices
Source: J Pers Med. 2023 Dec 30;14(1):58. doi: 10.3390/jpm14010058 (PMC10820080; doi:10.3390/jpm14010058)
Supplement: Supplementary file 1 [file jpm-14-00058-s001.zip]

Archive with 1 entries (1 files):
- jpm-2760632-supplementary.pdf
